# Supplementary material for: The prevalence and determinants of active tuberculosis among diabetes patients in Cape Town, South Africa, a high HIV/TB burden setting
Source: Diabetes Res Clin Pract. 2018 Apr;138:16–25. doi: 10.1016/j.diabres.2018.01.018 (PMC5931785; doi:10.1016/j.diabres.2018.01.018)
Supplement: Supplementary data 1 [file mmc1.xml]

<?xml version="1.0" encoding="UTF-8" standalone="no"?><data:data><datasets><author>tolullah.oni@uct.ac.za</author><type>0</type><dataset><value>1</value><reason>Data will be made available on request</reason><comments/></dataset></datasets></data:data>
